# Supplementary material for: Isoflurane Rescue Schizophrenia-Related Deficits through Parvalbumin-Positive Neurons in the Dentate Gyrus
Source: Biomedicines. 2022 Oct 31;10(11):2759. doi: 10.3390/biomedicines10112759 (PMC9687200; doi:10.3390/biomedicines10112759)
Supplement: Supplementary file 1 [file biomedicines-10-02759-s001.zip]

Archive with 1 entries (1 files):
- biomedicines-1944576-SM.pdf
